# Supplementary material for: Evaluating large language models on multimodal chemistry olympiad exams
Source: Commun Chem. 2025 Dec 13;8:402. doi: 10.1038/s42004-025-01782-x (PMC12717038; doi:10.1038/s42004-025-01782-x)
Supplement: Supplementary file 2 — Supplementary Data 1 [file 42004_2025_1782_MOESM2_ESM.xlsx]

## Sheet: figure-1
subfigure b)	Local	National
Table	0.387	0.275
Chart	0.191	0.331
Molecular Structure	0.26	0.271
Apparatus	0.078	0.078
Other	0.083	0.045
Count
Table	79	74
Chart	39	89
Molecular Structure	53	73
Apparatus	16	21
Other	17	12
Total	204	269
subfigure c)	Local	National
Option A	0.255	0.253
Option B	0.314	0.331
Option C	0.221	0.208
Option D	0.211	0.208

## Sheet: figure-2
Local Set								National Set
Qwen2.5-VL-3B	0-shot	1-shot	2-shot	3-shot	4-shot	5-shot		Qwen2.5-VL-3B	0-shot	1-shot	2-shot	3-shot	4-shot	5-shot
run1	30.88	35.294	36.275	37.255	37.255	36.275		run1	30.48	31.227	31.97	30.855	32.714	31.227
run2	30.88	33.824	37.255	36.275	39.706	35.784		run2	30.48	33.457	31.599	32.714	32.342	31.599
run3	30.88	34.804	35.294	37.255	38.235	35.294		run3	30.48	30.483	32.714	30.112	31.227	34.201
run4	30.88	34.804	35.784	35.784	35.294	36.765		run4	30.48	32.714	30.483	31.599	33.457	31.97
run5	30.88	34.804	35.784	35.784	37.255	35.784		run5	30.48	30.483	30.483	33.829	33.457	30.483
Mean	30.88	34.706	36.0784	36.4706	37.549	35.9804		Mean	30.48	31.6728	31.4498	31.8218	32.6394	31.896
SE	0	0.24005	0.332541	0.332541	0.720456	0.250068		SE	0	0.604047	0.433617	0.660781	0.413873	0.626532
Local Set								National Set
Qwen2.5-VL-7B	0-shot	1-shot	2-shot	3-shot	4-shot	5-shot		Qwen2.5-VL-7B	0-shot	1-shot	2-shot	3-shot	4-shot	5-shot
run1	36.76	40.686	39.216	40.686	40.686	40.686		run1	39.03	39.033	38.29	39.777	39.033	38.29
run2	36.76	41.176	38.235	41.176	40.686	41.176		run2	39.03	40.149	40.892	39.033	38.29	37.175
run3	36.76	37.255	37.255	39.706	40.686	40.196		run3	39.03	37.175	37.175	38.29	36.431	38.29
run4	36.76	36.275	39.216	38.725	38.725	38.725		run4	39.03	37.918	37.546	35.316	39.033	37.918
run5	36.76	39.706	40.686	38.235	38.725	39.706		run5	39.03	37.546	37.175	39.033	36.803	39.405
Mean	36.76	39.0196	38.9216	39.7056	39.9016	40.0978		Mean	39.03	38.3642	38.2156	38.2898	37.918	38.2156
SE	0	0.962931	0.571639	0.558905	0.480345	0.421677		SE	0	0.543854	0.699382	0.779742	0.551327	0.360358
Local Set								National Set
GPT-4.1-mini	0-shot	1-shot	2-shot	3-shot	4-shot	5-shot		GPT-4.1-mini	0-shot	1-shot	2-shot	3-shot	4-shot	5-shot
run1	45.588	50	50.49	52.941	49.51	50		run1	52.612	51.493	49.254	48.134	50.746	49.254
run2	46.569	50	47.059	46.798	50.49	49.02		run2	51.866	54.104	48.507	50	51.493	51.493
run3	50.49	51.232	49.505	48.515	50.5	51.485		run3	48.507	49.627	50.746	52.612	50.746	46.269
run4	48.768	51.244	49.505	48.515	51.759	50.746		run4	54.478	51.119	53.558	50.746	49.813	52.632
run5	50	49.254	50	48.485	51.01	51.515		run5	50.746	52.256	52.632	51.504	49.621	49.624
Mean	48.283	50.346	49.3118	49.0508	50.6538	50.5532		Mean	51.6418	51.7198	50.9394	50.5992	50.4838	49.8544
SE	0.955379	0.388799	0.592095	1.02721	0.367907	0.473667		SE	0.99159	0.733626	0.962198	0.75259	0.34281	1.08786

## Sheet: figure-3
	Local						National
	run-1	run-2	run-3	run-4	run-5	Mean	run-1	run-2	run-3	run-4	run-5	Mean
Qwen2.5-VL-3B	30.88	30.88	30.88	30.88	30.88	30.88	30.48	30.48	30.48	30.48	30.48	30.48
+ with COT	33.82	33.82	33.82	33.82	33.82	33.82	35.968	35.968	35.968	35.968	35.968	35.968
Qwen2.5-VL-7B	36.76	36.76	36.76	36.76	36.76	36.76	39.03	39.03	39.03	39.03	39.03	39.03
+ with COT	46.08	46.08	46.08	46.08	46.08	46.08	40.316	40.316	40.316	40.316	40.316	40.316
GPT-4.1-mini	45.588	46.569	50.49	48.768	50	48.283	52.612	51.866	48.507	54.478	50.746	51.6418
+ with COT	76.961	71.569	73.039	73.529	77.941	74.6078	72.119	69.888	73.234	69.888	72.015	71.4288
GPT-5-nano	77.941	75.98	78.922	78.922	77.941	77.9412	78.81	79.926	77.323	76.952	78.067	78.2156
+ with COT	78.922	78.431	81.373	77.451	78.922	79.0198	76.58	79.926	81.041	79.554	76.208	78.6618
o4-mini	88.235	86.275	88.235	87.255	88.725	87.745	88.104	88.848	90.706	86.617	84.015	87.658
+ with COT	88.725	88.725	89.216	89.216	87.685	88.7134	86.989	86.617	89.591	86.617	87.313	87.4254

## Sheet: figure-4
Local set	Table	Chart	Molecular Structure	Apparatus	Other
Qwen2.5-VL-3B	26.58	20.51	39.62	50	29.41
Qwen2.5-VL-7B	36.71	23.08	39.62	50	47.06
GPT-4o	45.06	31.79	56.98	52.5	50.59
GPT-4.1	54.68	42.05	65.28	67.5	74.12
Gemini-2.5-Pro	98.73	85.13	88.68	97.5	74.12
GPT-5	99.24	95.38	87.55	92.5	84.71
National set	Table	Chart	Molecular Structure	Apparatus	Other
Qwen2.5-VL-3B	31.08	30.34	34.25	23.81	16.67
Qwen2.5-VL-7B	32.43	39.33	38.89	66.67	33.33
GPT-4o	43.51	46.52	58.9	52.38	66.67
GPT-4.1	48.65	59.33	62.74	58.1	43.33
Gemini-2.5-Pro	97.3	86.97	91.51	77.14	95
GPT-5	97.57	92.13	89.86	87.62	93.33

## Sheet: figure-5
Year	GPT-5 (National) Accuracy (%)	GPT-4.1 (National) Accuracy (%)	GPT-4o (National) Accuracy (%)	Human Average Accuracy (%)	Local Question Count	National Question Count
2000	93.3333	71.6667	68.3333		4	12
2001	80	56	64		3	5
2002	100	60	52		7	10
2003	100	100	68		2	5
2004	95	75	70		3	4
2005	100	50	65		7	4
2006	50	50	60		7	4
2007	95	50	60		5	4
2008	100	77.7778	64.4444		8	9
2009	92	54	44		10	10
2010	100	40	57.7778		4	9
2011	100	70	75		5	8
2012	100	51.4286	57.1429		11	7
2013	100	76.3636	67.2727		7	11
2014	88.8889	60	20		8	9
2015	100	50	10		3	6
2016	100	65.4545	63.6364	44.3636	5	11
2017	86.25	76.25	70		11	16
2018	90	55	48.3333	52.5	5	12
2019	91.4286	54.2857	38.5714	44.6429	13	14
2020	91.4286	31.4286	27.1429	49.9286	15	14
2021	92.9412	43.5294	31.7647		11	17
2022	90.6667	49.3333	49.3333	42.2	9	15
2023	94.4444	48.8889	41.1111	34.2222	9	18
2024	91.25	48.75	47.5	47.6667	10	16
2025	86.25	42.5	42.5	44.5625	9	16

## Sheet: figure-6
Local set	Baseline	No question	No Choices	No images
Qwen2.5-VL-3B	0	-4.4	1	2.4
Qwen2.5-VL-7B	0	-10.8	-6.4	-0.5
GPT-4.1-mini	0	-16.2	-8.8	-9.3
GPT-5-nano	0	-30.9	-36.8	-33.3
o4-mini	0	-28.4	-43.6	-35.8
National set	Baseline	No question	No Choices	No images
Qwen2.5-VL-3B	0	-2.6	3.3	-2.6
Qwen2.5-VL-7B	0	-6.7	-11.2	-10
GPT-4.1-mini	0	-17.5	-14.9	-15.6
GPT-5-nano	0	-27.1	-32.7	-40.9
o4-mini	0	-27.1	-37.9	-41.3

## Sheet: figure-7
subfigure b)	Local	National
Baseline	-0.31	-0.345
CoT	-0.072	-0.076
subfigure c)
bin lower edge	bin upper edge	bin center	local count	national count
-0.334106	-0.18602	-0.260063	0	2
-0.18602	-0.0379333	-0.111977	6	3
-0.0379333	0.110153	0.0361099	14	18
0.110153	0.25824	0.184196	9	7
0.25824	0.406326	0.332283	11	1
0.406326	0.554413	0.48037	2	10
0.554413	0.702499	0.628456	4	4
0.702499	0.850586	0.776543	2	2
0.850586	0.998672	0.924629	1	3
0.998672	1.14676	1.07272	1	1
subfigure d)	local	national
CoT win	0.8	0.824
CoT tie	0.08	0.059
CoT lose	0.12	0.118
subfigure e)
Dataset	Condition	N	Mean	95% CI Low	95% CI High	Std	Median	Min	Q1	Q3	Max	IQR	Whisker Low	Whisker High
Local	Baseline	50	0.35913	0.19219	0.52607	0.587411	0.2	0.001	0.1	0.4	4	0.3	0.001	0.85
Local	CoT	50	0.24925	-0.0907419	0.589242	1.19633	0.006	0.0001	0.001	0.0375	8	0.0365	0.0001	0.09225
National	Baseline	51	0.860871	0.503851	1.21789	1.26938	0.4	0.0003	0.1	1	7.5	0.9	0.0003	2.35
National	CoT	51	0.103296	0.0159468	0.190645	0.31057	0.015	0.0001	0.0009	0.08	2	0.0791	0.0001	0.19865
